# Supplementary material for: The Succession of the Gut Microbiota in Insects: A Dynamic Alteration of the Gut Microbiota During the Whole Life Cycle of Honey Bees (Apis cerana)
Source: Front Microbiol. 2021 Apr 14;12:513962. doi: 10.3389/fmicb.2021.513962 (PMC8079811; doi:10.3389/fmicb.2021.513962)
Supplement: Supplementary file 1 [file Table_1.XLSX]

## Sheet: Table S1
genera name	Different post time (%) relative abundance									P value		phylum name	Different post time (%) relative abundance									P value
	0 dpe	1 dpe	3 dpe	7 dpe	12 dpe	19 dpe	25 dpe	30 dpe	35 dpe				0 dpe	1 dpe	3 dpe	7 dpe	12 dpe	19 dpe	25 dpe	30 dpe	35 dpe
Nevskia	0.1144	0	0	0	0	0	0	0	0	2.145e-06		Saccharibacteria	0.2535	0.1039	0.06789	0.01976	0.004071	0.000797	0.002269	0.02355	0.000741	0.0001911
Exiguobacterium	0.07824	0	0	0	0	0	0	0	0	2.145e-06		Acidobacteria	0.3058	0.04407	0.01894	0.003163	0	0	0.000347	0	0	0.0006107
Pedobacter	0.04313	0	0	0	0	0	0	0	0	2.145e-06		Parcubacteria	0.05029	0	0	0	0	0	0	0	0	0.0008175
Chroococcidiopsis	0.05578	0	0	0.005493	0	0	0	0	0	3.357e-05		Armatimonadetes	0.01478	0	0	0	0	0	0	0	0	0.0008175
Neisseria	0.02669	0.007773	0	0	0	0	0	0	0	4.593e-05		Deinococcus-Thermus	6.135	0.07531	0.05214	0.04954	0.01156	0.04184	0.005824	0.1143	0.02736	0.001821
Pseudonocardia	0.02813	0.009248	0	0	0	0	0	0	0	4.593e-05		Tenericutes	0	0.5	0.1216	0.08387	0.007078	0.01497	0.001248	0.129	0.02916	0.002713
Deinococcus	0.262	0	0	0	0	0	0	0	0.0003843	6.598e-05		Elusimicrobia	0	0.07164	0.03313	0.006361	0.003797	0.005228	0.0008006	0.05466	0.01039	0.005267
norank_f__Blastocatellaceae__Subgroup_4_	0.1129	0	0	0	0	0	0.000347	0	0	6.598e-05		Firmicutes	5.255	47.4	54.94	51.34	48.98	39.59	26.3	23.73	26.35	0.008012
Geobacillus	0.1058	0	0	0	0	0.0007165	0	0	0	6.598e-05		Chloroflexi	0.462	0.05195	0.003017	0.003534	0.00238	0	0.001858	0.01089	0.007089	0.00922
Anaerococcus	0.06693	0	0	0	0	0.000342	0	0	0	6.598e-05		Spirochaetae	0.3029	4.618	1.475	0.6012	0.1498	0.2699	0.1391	1.585	0.4999	0.00951
norank_o__JG30-KF-CM45	0.04599	0	0	0	0	0	0.000694	0	0	6.598e-05		Fusobacteria	0.04206	3.625	0.9366	0.5666	0.1632	0.1995	0.1698	1.818	0.7166	0.01059
norank_f__Xanthomonadaceae	0.02294	0	0	0	0	0	0.000347	0	0	6.598e-05		Proteobacteria	71.97	15.5	26.73	22.21	29.58	37.75	48.01	40.61	46.77	0.01254
Amaricoccus	0.01816	0	0	0	0	0	0	0.000314	0	6.598e-05		Fibrobacteres	0	0.09967	0.05424	0.01111	0.002393	0.006174	0.004895	0.06393	0.01158	0.01307
Shewanella	0.1153	0.05893	0.0551	0.009918	0.0006899	0.01339	0.00117	0.04779	0.003066	0.0001281		Cyanobacteria	1.435	2.326	2.134	0.9112	0.8475	0.664	0.1133	1.418	0.5622	0.0153
Finegoldia	0.02	0.002319	0	0	0	0	0.0003863	0	0	0.0001374		Deferribacteres	0	0.09851	0.01808	0.01344	0.003108	0.00487	0.0004371	0.004693	0.004863	0.01667
Haemophilus	0.1072	0.009328	0	0	0	0	0.0004371	0	0	0.0003119		Bacteroidetes	2.454	23.58	8.914	12.02	18.51	17.75	24.43	28.07	23.09	0.02055
unclassified_f__Rhodobacteraceae	0.07445	0.0007706	0	0	0	0	0	0	0.0003705	0.0003119		unclassified_k__norank	0.05174	0.1142	0.02645	0.01676	0.004366	0.004853	0.003899	0.06522	0.004455	0.03044
Sandaracinobacter	0.0535	0.0007902	0	0	0	0.0003813	0	0	0	0.0003119		Verrucomicrobia	0.03175	0.9394	0.3234	0.06381	0.04374	0.03442	0.03297	0.2891	0.07843	0.03174
Candidatus_Saccharimonas	0	0.04916	0.06789	0.01834	0.002725	0.000797	0.001922	0.02164	0	0.0003275		Gemmatimonadetes	0.06999	0.01161	0	0	0.00238	0	0	0	0	0.03339
Melissococcus	0	0.05575	0.02045	0.5935	0	0	0.04219	0	0.0003705	0.0003593		Lentisphaerae	0	0.06219	0.02105	0	0.00374	0.004847	0.001131	0.009133	0.005237	0.05621
Streptococcus	0.3181	0.3549	0.1139	0.03595	0.003835	0.01596	0.002352	0.06633	0.007871	0.0004712		Actinobacteria	11.06	0.7148	4.111	12.07	1.681	3.655	0.7677	1.987	1.828	0.06699
Ruminiclostridium_6	0	0.1872	0.05582	0.01017	0.002679	0.01115	0.00117	0.04907	0.003027	0.0004912		Latescibacteria	0	0.01002	0	0	0	0	0	0	0	0.1118
Chryseomicrobium	0.01512	0.006219	0	0	0	0	0	0.0007646	0	0.0005467		Aminicenantes	0	0.006165	0	0	0	0	0	0	0	0.1118
unclassified_f__Erysipelotrichaceae	0	0.03763	0	0	0	0	0	0.000628	0.000741	0.0005475		Chlorobi	0	0.01079	0	0	0	0	0	0	0	0.1118
Bacillus	0.09494	0.03658	0.03776	0.005283	0.00103	0.003733	0.00188	0.0305	0.001866	0.000558		TM6__Dependentiae_	0.02001	0	0.008333	0	0	0	0	0	0	0.1383
Nocardioides	0.07873	0.005421	0	0	0	0	0.000347	0.0009887	0	0.0005693		Planctomycetes	0.02958	0.006936	0.00528	0	0	0	0	0	0	0.1716
unclassified_f__Comamonadaceae	0.06229	0.01165	0.02423	0.003702	0	0	0	0.0181	0.001111	0.0006005		Chlamydiae	0.03247	0.006322	0	0.0007908	0	0.0003582	0	0.002297	0	0.2163
[Eubacterium]_ruminantium_group	0	0.06474	0.02646	0.01202	0	0.0007165	0.0004371	0.01305	0.00372	0.0007901		Synergistetes	0	0.02168	0.005228	0.00849	0.001326	0.003215	0.002521	0.003665	0.003734	0.495
Chitinophaga	0.07032	0	0	0	0	0	0	0	0	0.0008175		Nitrospinae	0	0	0	0	0	0	0	0.005603	0	0.6472
norank_Parcubacteria	0.05029	0	0	0	0	0	0	0	0	0.0008175		Nitrospirae	0.02092	0.002332	0	0.004947	0.001693	0	0.0004371	0.00785	0.004075	0.8567
Craurococcus	0.04739	0	0	0	0	0	0	0	0	0.0008175
norank_f__0319-6G20	0.04321	0	0	0	0	0	0	0	0	0.0008175
Macrococcus	0.04251	0	0	0	0	0	0	0	0	0.0008175
Prevotella	0.02941	0	0	0	0	0	0	0	0	0.0008175
norank_c__SJA-15	0	0.02262	0	0	0	0	0	0	0	0.0008175
Salana	0.02609	0	0	0	0	0	0	0	0	0.0008175
Phycicoccus	0.02109	0	0	0	0	0	0	0	0	0.0008175
Stomatobaculum	0.01263	0	0	0	0	0	0	0	0	0.0008175
Rubellimicrobium	0.01937	0	0	0	0	0	0	0	0	0.0008175
norank_o__Subgroup_7	0	0.009275	0	0	0	0	0	0	0	0.0008175
unclassified_f__Planococcaceae	0.329	0.0007706	0	0.001373	0	0.0003813	0	0	0	0.0009426
Vibrio	0.06963	0.003109	0.001509	0	0	0.0003581	0	0	0	0.0009426
Ruminococcaceae_NK4A214_group	0	0.3318	0.1411	0.0264	0.006887	0.02372	0.006299	0.09904	0.01041	0.001055
Escherichia-Shigella	3.585	6.705	1.447	1.534	0.1178	0.3077	0.1262	1.792	0.5051	0.00106
Lachnospiraceae_NK4A136_group	0.02453	0.5381	0.184	0.04855	0.007083	0.0337	0.003613	0.1684	0.004864	0.001162
Corynebacterium	0.01992	0.003109	0	0.0007908	0	0.0003985	0	0	0	0.001224
Oscillibacter	0	0.1113	0.02108	0.004241	0.0003304	0.004541	0.001496	0.05732	0.008614	0.001232
Aeromonas	1.052	0.172	0.1331	0.02639	0.005916	0.01846	0.005505	0.1527	0.008943	0.001373
Lachnospiraceae_XPB1014_group	0	0.3153	0.1224	0.02314	0.003418	0.02962	0.002402	0.03299	0.008182	0.001378
Staphylococcus	0.5155	0.2827	0.07703	0.02072	0.006474	0.0133	0.004038	0.06042	0.01142	0.0015
norank_f__Clostridiales_vadinBB60_group	0	1.71	0.5279	0.2801	0.05194	0.0812	0.06126	0.7938	0.2452	0.001518
Sphingomonas	10.24	0.3083	0.1664	0.05566	0.01605	0.0354	0.01573	0.1491	0.01275	0.001552
Prevotella_2	0	0.256	0.07999	0.07128	0.01458	0.02099	0.009501	0.07954	0.02755	0.00168
Actinobacillus	0	0.8397	0.2733	0.1703	0.00972	0.0458	0.01989	0.1911	0.07208	0.001703
Pseudoclavibacter	0.05187	0.002332	0.01357	0	0.001043	0.0007565	0	0.0003941	0.0004023	0.001819
Corynebacterium_1	0.5032	0.05048	0.03242	0.007925	0.004709	0.00285	0.001534	0.01507	0.0007866	0.001851
Prevotellaceae_NK3B31_group	0	1.2	0.3271	0.1347	0.03637	0.08231	0.03523	0.3629	0.1004	0.001949
unclassified_f__Pasteurellaceae	0	0.01411	0.009819	0.003786	0	0	0	0.01189	0	0.001989
[Eubacterium]_coprostanoligenes_group	0	0.5201	0.1924	0.1114	0.01425	0.03913	0.008714	0.2183	0.02921	0.002
Ruminococcaceae_UCG-010	0	0.6616	0.1923	0.0852	0.01425	0.03046	0.0142	0.1959	0.04729	0.002007
Erysipelotrichaceae_UCG-004	0	0.2854	0.1161	0.05517	0.008211	0.01436	0.009601	0.1146	0.02417	0.002119
Christensenellaceae_R-7_group	0.02334	0.8882	0.2301	0.09837	0.01234	0.0624	0.009285	0.1883	0.02061	0.002159
norank_o__Mollicutes_RF9	0	0.2738	0.05366	0.03711	0.001997	0.005469	0	0.05727	0.006001	0.002194
Propionibacterium	2.173	0.1601	0.0401	0.01062	0.002391	0.004353	0.003555	0.03415	0.001141	0.002322
Lachnospiraceae_UCG-003	0	0.02951	0	0	0	0.0003813	0	0.00157	0.001482	0.0024
unclassified_f__Intrasporangiaceae	0.02143	0	0	0	0	0	0.0004371	0.000314	0.0003705	0.0024
Turicibacter	0.01207	0.5727	0.2091	0.1149	0.006448	0.05838	0.005548	0.1886	0.02345	0.002407
Family_XIII_AD3011_group	0	0.443	0.1448	0.03048	0.01049	0.02901	0.006779	0.09171	0.01947	0.002443
Lachnospiraceae_AC2044_group	0	0.07226	0.04596	0.01092	0.001363	0.008437	0.001197	0.02911	0.003768	0.002475
Faecalibacterium	0.06308	0.03119	0.01127	0	0	0.0003581	0	0.000942	0.0003705	0.002585
Lactobacillus	0.4351	14.01	45.67	46.19	48.09	37.67	25.34	12.47	22.88	0.002644
Gluconobacter	0	0.005486	0.005273	0.004907	0.2573	0.5803	0.3797	0.0157	0.07125	0.002644
Bilophila	0.0007411	0.02656	0	0	0	0.0007161	0	0.006311	0	0.002804
Delftia	0.1699	0.07851	0.07642	0.01003	0.002088	0.01077	0.003067	0.03774	0.001925	0.002835
Thermus	5.855	0.06132	0.05139	0.04479	0.01156	0.03949	0.005824	0.09427	0.02206	0.002944
Rikenellaceae_RC9_gut_group	0.005633	1.878	0.5949	0.2862	0.06157	0.1246	0.04156	0.4903	0.1377	0.003082
Clostridium_sensu_stricto_1	0.07103	1.793	0.5539	0.2563	0.02149	0.1039	0.02371	0.4204	0.1412	0.003194
Prevotellaceae_UCG-001	0	0.3078	0.111	0.03626	0.006131	0.03556	0.005728	0.09815	0.01904	0.003252
Paenibacillus	0.7225	0.1001	0.1189	0.01546	0.006466	0.003601	0.001508	0.003717	0.004348	0.003275
norank_f__Porphyromonadaceae	0	0.4126	0.1198	0.06258	0.01335	0.03027	0.01876	0.1598	0.06235	0.003393
norank_f__Bacteroidales_BS11_gut_group	0	0.4044	0.09121	0.05412	0.006783	0.02253	0.004738	0.1136	0.0221	0.003509
dgA-11_gut_group	0	0.9219	0.2855	0.126	0.03685	0.05075	0.0251	0.3077	0.08128	0.003629
norank_f__p-2534-18B5_gut_group	0	0.2206	0.08307	0.03232	0.002072	0.01833	0.004468	0.01285	0.01157	0.003741
Mycobacterium	0.009447	0.006309	0.006061	0	0	0	0	0.0003823	0.0003705	0.004014
Nesterenkonia	6.397	0.01243	0.004511	0.001414	0.0006852	0	0.000347	0.03276	0.0007866	0.00403
Brevundimonas	0.2417	0.1164	0.07189	0.05243	0.004446	0.01548	0.01378	0.03826	0.01822	0.004121
Enhydrobacter	0.7661	0.02955	0.01287	0.003702	0.00068	0.001102	0.0003863	0.01097	0.0003903	0.004122
Flavobacterium	0.0336	0.02327	0.009071	0.0007908	0	0.001058	0	0.01288	0.002996	0.004264
Helicobacter	0	0.7667	0.2053	0.08648	0.02894	0.01906	0.02171	0.3019	0.06689	0.004406
Ruminococcaceae_UCG-013	0	0.08384	0.04903	0.01097	0.001395	0.001815	0.0006847	0.02019	0.000741	0.004513
Sutterella	0	0.4677	0.1215	0.05902	0.01527	0.01215	0.008768	0.117	0.03432	0.004665
Succinivibrio	0	0.1741	0.06112	0.02341	0.004783	0.005156	0.0008741	0.0261	0.007482	0.004794
norank_o__Bradymonadales	0	0.05341	0.04232	0.01265	0.0003328	0.005827	0.0004371	0.03017	0.007039	0.004826
Rhizobium	0.0721	0.1617	0.1204	0.03126	0.005523	0.01163	0.01181	0.02983	0.01036	0.004853
Lawsonella	0.2324	0.006225	0.001515	0.00208	0.0003328	0	0.0004371	0.004209	0.0007728	0.004928
Ruminococcaceae_UCG-002	0.001482	0.3753	0.08975	0.06662	0.004093	0.03447	0.003815	0.05496	0.005957	0.005
Snodgrassella	0	0.01863	0.04991	2.276	2.233	2.676	14.28	9.483	4.11	0.005037
Tyzzerella_3	0.2931	0.00158	0	0	0.002115	0	0	0.000431	0.0003853	0.005229
norank_c__TK10	0.08336	0.005394	0	0	0	0	0	0	0	0.005241
Mastigocladopsis	0.06341	0	0.0007576	0	0	0	0	0	0	0.005241
Fusobacterium	0.009595	3.601	0.9359	0.562	0.1628	0.1995	0.1694	1.81	0.7162	0.005433
Acinetobacter	49.91	0.5823	0.2107	0.1147	0.04383	0.06995	0.0349	0.2086	0.04191	0.00549
Sphingobium	0.0007215	0.1907	0.03624	0.02634	0.007148	0.01804	0.004917	0.09293	0.008309	0.005554
Prevotellaceae_UCG-003	0	2.199	0.6718	0.2833	0.1056	0.1083	0.07617	0.5275	0.2115	0.005641
Pasteurella	0	0.05295	0.0113	0.01055	0	0.001417	0.0004371	0.01964	0.003725	0.005697
unclassified_o__Bacteroidales	0	0.2291	0.06632	0.03433	0.006748	0.008812	0.002346	0.05119	0.006701	0.005866
norank_f__Erysipelotrichaceae	0	0.2824	0.1018	0.03751	0.006925	0.01413	0.006607	0.1085	0.02407	0.005951
Sphaerochaeta	0.05323	3.111	0.979	0.4233	0.1088	0.1638	0.09804	1.282	0.4004	0.006051
Apibacter	0	0.03937	1.64	8.911	17.62	16.39	23.73	20.71	19.63	0.006099
Elusimicrobium	0	0.07164	0.03313	0.006361	0.003797	0.005228	0.0008006	0.05275	0.01039	0.006183
unclassified_f__Peptostreptococcaceae	0.1198	11.87	2.698	1.613	0.2191	0.5686	0.3652	4.544	1.855	0.006217
Prevotella_1	0	0.1873	0.09295	0.01262	0.008551	0.02344	0.005163	0.04469	0.01575	0.006434
Bartonella	0.06425	0.02264	0.1242	0.00212	0.008616	0.002173	0.000347	0.003805	0.001502	0.006523
Tatumella	0.2351	0.05644	0.03481	0.00626	3.454	1.502	4.252	0.1329	0.1474	0.006642
Enterococcus	0.3923	0.2702	0.07546	0.05307	0.01129	0.02072	0.008794	0.1803	0.03791	0.006717
norank_c__WCHB1-41	0	0.7082	0.2035	0.05402	0.03337	0.02592	0.02432	0.203	0.0562	0.0068
unclassified_f__Lachnospiraceae	0.08226	1.934	0.5402	0.1896	0.03838	0.09065	0.04027	0.4877	0.09988	0.006819
norank_f__Mitochondria	0.006494	0.03339	0.03249	0.01346	0.01544	0.005762	0.001136	0.003768	0.002612	0.00685
unclassified_f__Prevotellaceae	0	0.3323	0.06861	0.02311	0.01078	0.0252	0.007763	0.0944	0.02457	0.007176
Methylobacterium	0.1258	0.0848	0.07255	0.02282	0.003736	0.005399	0.007394	0.06882	0.02353	0.007176
Acetobacter	0	0.001555	0.007535	0.02238	0.1143	0.3482	0.04027	0.002826	0.00928	0.007378
Komagataeibacter	0	0	0	0	0.01943	0.01784	0.005245	0.0008301	0.001111	0.007509
Gemella	0.04978	0.02112	0	0	0	0	0	0.003331	0	0.007878
Paracoccus	0.4597	0.0126	0.01742	0	0.0003499	0.0003985	0.001478	0.001607	0.001111	0.007887
[Eubacterium]_nodatum_group	0.006494	0.03842	0.04906	0.003702	0	0.004157	0.001675	0.01397	0.001111	0.00792
Ruminococcaceae_UCG-005	0.0563	1.392	0.3612	0.219	0.02543	0.0629	0.02806	0.2459	0.06948	0.008067
Ralstonia	0.01854	0.09817	0.0817	0.02099	0.009324	0.0176	0.007217	0.03194	0.007764	0.008791
Achromobacter	0.0664	0.003873	0.001501	0	0.0003825	0	0.0007841	0.0004151	0.0003903	0.009059
Campylobacter	0.01466	1.915	0.5378	0.2403	0.07143	0.08976	0.04257	0.5383	0.1235	0.009101
Acetitomaculum	0	0.04545	0.00602	0.01602	0.0003328	0.001473	0	0.01923	0.002593	0.009191
Massilia	0.04617	0.002332	0.0007543	0	0.00034	0	0	0.002294	0.0004023	0.009477
Streptomyces	0	0.07894	0.01812	0.01391	0	0.004737	0.0004371	0.006473	0.0003797	0.009742
Ammoniphilus	0.1105	0.04624	0	0	0	0.001205	0	0.009489	0.001195	0.01011
Coprococcus_1	0.01227	0.1473	0.03691	0.02431	0.002033	0.007295	0.003713	0.04791	0.006678	0.01021
Anaeroplasma	0	0.1304	0.02343	0.01928	0.003369	0.00255	0	0.03	0.009357	0.01059
Chryseobacterium	0.9029	0.01091	0.0106	0.002955	0.00104	0.0003581	0.000694	0.0119	0.002251	0.011
Allobaculum	0	0.1374	0.06037	0.01617	0.00478	0.00235	0.0007841	0.04387	0.00156	0.01115
Gilliamella	0.005633	0.2206	20.88	16.91	21.95	30.39	26.86	16.88	40.2	0.01127
Terrisporobacter	0.09693	2.578	0.6153	0.4407	0.05344	0.1123	0.09217	0.9876	0.4078	0.01156
norank_f__Cytophagaceae	0	0.01928	0	0	0	0	0	0	0.0003705	0.01192
Enorma	0	0.01243	0	0	0	0	0	0.0003823	0	0.01192
Butyrivibrio	0	0.01084	0	0	0	0	0	0	0.0004023	0.01192
H16	0	0.005401	0	0	0.00034	0	0	0	0	0.01192
Treponema_2	0.2496	1.507	0.4963	0.1778	0.04096	0.106	0.04105	0.3027	0.09947	0.01203
unclassified_c__Gammaproteobacteria	0	0.005394	0.008324	0	0	0	0	8.148	0.0003797	0.01216
Psychrobacter	0.1084	0.05831	0.008283	0.01186	0.001016	0.007295	0.005642	0.003037	0.001482	0.0127
norank_f__Victivallaceae	0	0.01556	0.0007543	0	0.00101	0	0	0.004162	0.001111	0.01306
Fibrobacter	0	0.09967	0.05424	0.01111	0.002393	0.006174	0.004895	0.06393	0.01158	0.01307
unclassified_Firmicutes	0.02656	0.03353	0.008253	0.01082	0.0003523	0.001075	0.0004371	0.02167	0.001482	0.01347
Anaerovorax	0	0.01964	0.004492	0.0007068	0	0	0.0007841	0.01195	0.001561	0.01408
Moraxella	0	0.007073	0	0	0	0	0	0.0007081	0	0.01458
norank_f__Bacteroidales_RF16_group	0.033	1.338	0.5145	0.1849	0.05127	0.06771	0.03047	0.4895	0.1093	0.01461
Micrococcus	0.05506	0.003103	0.009839	0	0.001688	0.001749	0	0.004821	0.0003797	0.01466
Leuconostoc	0.0008048	0	0.09983	0.01375	0.2307	0.1704	0.1035	0.000314	0.07614	0.01479
Leeia	0	0.1662	0.03006	0.06026	0.006876	0.004868	0.003316	0.07069	0.009449	0.01507
Stenotrophomonas	0.9806	0.03837	0.02953	0.008258	0.002723	0.002809	0.003314	0.02025	0.001497	0.01542
Bacteroides	0.1203	5.538	1.541	0.7304	0.202	0.2807	0.2029	1.754	0.6354	0.01552
Faecalibaculum	0	0.06826	0.03924	0.007323	0.002736	0.005438	0.002986	0.1304	0.01744	0.01586
norank_o__Alphaproteobacteria_Incertae_Sedis	0	0	0.02041	0.0006866	0.0003499	0.002343	0.001134	0.008141	0	0.01626
Desulfovibrio	0.0351	0.3438	0.0958	0.06939	0.0126	0.01347	0.007306	0.1502	0.02422	0.01664
Mucispirillum	0	0.09851	0.01808	0.01344	0.003108	0.00487	0.0004371	0.004693	0.004863	0.01667
norank_o__Opitutae_vadinHA64	0	0.183	0.03471	0.003493	0.005799	0.001487	0.004918	0.05599	0.00854	0.01695
norank_f__env.OPS_17	0.01578	0	0.004496	0	0	0	0.0003377	0	0.0003853	0.01727
unclassified_f__Ruminococcaceae	0.01659	0.3618	0.126	0.06745	0.006766	0.01892	0.007845	0.1338	0.01207	0.0174
Prevotellaceae_UCG-004	0	0.1139	0.02869	0.00853	0.002782	0.004031	0.003298	0.03369	0.004895	0.01816
norank_o__Gastranaerophilales	0.0469	0.8096	0.2994	0.1375	0.02864	0.03652	0.0267	0.2669	0.08265	0.01825
Ruminococcus_1	0.1173	0.2205	0.1035	0.02688	0.00583	0.01821	0.002833	0.08637	0.01093	0.01838
norank_c__Cyanobacteria	1.234	1.503	1.834	0.7682	0.8185	0.6246	0.08664	1.128	0.4784	0.01891
unclassified_f__Coriobacteriaceae	0	0.02494	0.002263	0.003954	0	0.001433	0	0.01929	0.0003705	0.0191
Marvinbryantia	0	0.01953	0.006752	0	0.0003304	0.001774	0.0004371	0.001884	0.0003705	0.01918
Facklamia	0	0.01083	0.01132	0.006341	0	0	0.000347	0	0	0.01921
Parasutterella	0	0.05415	0.01057	0.006865	0.00068	0.002108	0	0.006348	0.0007558	0.01957
Anaerovibrio	0	0.07306	0.02787	0.02164	0.001363	0.004419	0.002771	0.04231	0.004455	0.01998
Elizabethkingia	0.0123	0.0007902	0.009845	0	0	0	0	0.001196	0	0.02038
Anaerobiospirillum	0	0.01803	0.0007469	0	0.0006656	0.0007165	0	0.006465	0.002265	0.02079
Prevotella_9	0.1583	0.07955	0.03611	0.003534	0.001063	0.01138	0.0007373	0.009135	0.005697	0.02162
hoa5-07d05_gut_group	0	0.09478	0.01128	0.02234	0.002373	0.0003813	0.001221	0.04337	0.002255	0.02283
norank_f__Bacteroidales_S24-7_group	0.4374	4.036	1.315	0.4571	0.1462	0.2437	0.1159	1.278	0.361	0.02313
norank_f__Peptococcaceae	0	0.02094	0.0189	0.01311	0.0006852	0	0.0008234	0.004396	0.0003705	0.02377
Ruminococcaceae_UCG-014	0.01952	0.2814	0.07322	0.02751	0.007213	0.01015	0.004097	0.1222	0.009017	0.02488
Bifidobacterium	0.0351	0.1073	3.902	11.98	1.659	3.621	0.7526	1.745	1.787	0.02567
norank_f__Ruminococcaceae	0.04518	0.1082	0.04755	0.00212	0.001025	0.001441	0.001161	0.0425	0.002663	0.02573
Granulicatella	0.04366	0.003887	0	0	0	0	0	0.000314	0	0.02589
Rothia	0.02469	0.003887	0	0	0	0	0	0	0.0003797	0.02589
Pelistega	0	0.007747	0	0.002372	0	0	0.0008741	0	0	0.02589
norank_f__Orbaceae	0	0	0	0.0006866	0.02344	0.07642	0.009485	0	0.004455	0.02661
unclassified_f__Porphyromonadaceae	0	0.0529	0.04372	0.0021	0.002415	0.003668	0.001568	0.01528	0.007465	0.02705
Arcobacter	0	0.01161	0	0.0006866	0	0	0	0	0.0003853	0.02748
Parabacteroides	0.01948	1.099	0.2568	0.1415	0.04029	0.0413	0.02857	0.2463	0.06832	0.02758
Intestinimonas	0.001443	0.06357	0.01132	0.01947	0.002694	0.002173	0	0.01504	0	0.02792
Butyricimonas	0	0.03674	0.01878	0	0.001015	0.002394	0.0004371	0.01062	0.001852	0.02804
Oribacterium	0	0.02799	0.002263	0.006222	0.0003499	0.0008032	0.0004371	0.000628	0.001852	0.02846
Veillonella	0.0408	0.005441	0.003017	0.001414	0	0.001075	0	0.001638	0.0003705	0.02907
Pseudomonas	1.767	0.4107	0.2102	0.03584	0.02189	0.05224	0.05278	0.1393	0.2808	0.0291
Phascolarctobacterium	0.05633	0.6909	0.1773	0.08266	0.02022	0.03478	0.01562	0.2738	0.0301	0.02911
Alloprevotella	0.08518	2.248	0.7583	0.3452	0.1123	0.1268	0.07478	0.8191	0.2176	0.02942
Comamonas	0.05696	0.02633	0.04089	0.003514	0.001063	0.0022	0.002896	0.02651	0.003099	0.02947
unclassified_k__norank	0.05174	0.1142	0.02645	0.01676	0.004366	0.004853	0.003899	0.06522	0.004455	0.03044
[Eubacterium]_hallii_group	0.02414	0.04071	0.01509	0	0	0.001098	0	0.002213	0.001482	0.03073
Mogibacterium	0	0.04283	0.00602	0	0.001344	0.001161	0.000347	0.001707	0.001139	0.0316
Leucobacter	0.04643	0.003951	0.002251	0	0	0.001074	0.0007841	0.0007119	0.001591	0.032
norank_Saccharibacteria	0.2535	0.05472	0	0.001414	0.001346	0	0.000347	0.001915	0.000741	0.03229
Sphingobacterium	0.03581	0.006172	0.001494	0	0.0006803	0.001122	0.000347	0.002586	0.0003843	0.03252
norank_c__Acidobacteria	0.08639	0.003083	0.01818	0.003163	0	0	0	0	0	0.03278
Anaerotruncus	0	0.1161	0.01432	0.01592	0.002063	0.009018	0.001221	0.01427	0.004202	0.03305
Janthinobacterium	0.03033	0.006192	0.006797	0	0.001375	0.0003582	0.0007373	0.001293	0.0008045	0.03311
Enterobacter	0	0	0.001515	0	0.03039	0.01086	0.09437	0	0.005998	0.03318
norank_f__Gemmatimonadaceae	0.04401	0.01161	0	0	0.00238	0	0	0	0	0.03339
Actinoplanes	0.02656	0.002325	0	0	0	0	0	0.000314	0	0.03339
unclassified_c__Alphaproteobacteria	0	0.07725	0.01356	0.01629	0.00376	0.002866	0.0008741	0.03716	0.01037	0.03363
Aerococcus	0.08697	0.1293	0.05429	0.01997	0.00375	0.01052	0.001388	0.07792	0.003164	0.03445
unclassified_f__Acetobacteraceae	0.008873	0	0	0.003079	0.01529	0.04686	0.002005	0.005204	0.0003705	0.03527
Cellvibrio	0.0007215	0	0	0	0	0	0	0.008466	0	0.03581
unclassified_Proteobacteria	0	0.02171	0.002256	0.004241	0.0239	0.02774	0.0679	0.1218	0.05704	0.03656
Ruminococcaceae_UCG-008	0	0.006996	0.01286	0.005199	0	0.002574	0	0.000628	0	0.03698
Lyngbya	0	0.006936	0	0	0	0	0	0.01604	0	0.03807
Coprococcus_3	0	0.1107	0.01435	0.01144	0.001666	0.006153	0.0004371	0.04141	0.006353	0.0382
[Eubacterium]_eligens_group	0	0.01165	0.001509	0.0006866	0.0003304	0.001195	0	0.002512	0.0003705	0.03842
Papillibacter	0	0.01185	0.02111	0.004661	0.0003523	0.001831	0	0.006896	0.001482	0.03988
[Eubacterium]_brachy_group	0	0.04191	0	0.003534	0.001048	0.000342	0.0004371	0.0007081	0.0003705	0.04044
Brevibacterium	0.02029	0.01086	0	0.003534	0	0	0	0.003916	0.001514	0.04092
Subdoligranulum	0.005187	0.03194	0.01051	0	0	0.001432	0.00126	0.008523	0.001882	0.0416
Prevotella_7	0.007937	0.04547	0.02182	0.01094	0.00171	0.007985	0.001161	0.0215	0.001898	0.04226
Rheinheimera	0.01171	0.0156	0.004542	0.003433	0	0.003298	0.001853	0.005492	0.0007608	0.04235
Solobacterium	0.01299	0.02242	0.0007543	0.002204	0	0.00292	0	0	0.003478	0.04261
Roseburia	0.01757	0.5954	0.1862	0.07153	0.01943	0.02458	0.01468	0.1903	0.06514	0.04327
[Eubacterium]_xylanophilum_group	0	0.01181	0.001512	0	0.0003499	0	0.0003635	0.01854	0	0.04367
unclassified_f__Victivallaceae	0	0.008667	0	0	0	0	0	0.000314	0.0007728	0.0452
norank_o__NB1-n	0	0.06092	0.01806	0.01761	0.001712	0.004756	0.0008109	0.01893	0.01037	0.04575
Tyzzerella_4	0	0.02584	0.001509	0.003163	0	0.001158	0.002185	0.000628	0.001502	0.04588
Z20	0	0.02708	0.012	0	0.00203	0.003703	0.000694	0.001256	0.001852	0.04599
Anaerosporobacter	0	0.03816	0	0.007908	0.001052	0.001791	0.000694	0.01069	0.006298	0.04605
Intestinibacter	0.01336	0.1244	0.02037	0.03415	0.001365	0.005424	0.002912	0.0205	0.01002	0.04658
Alistipes	0.04829	0.01481	0.03023	0.0174	0.0003523	0.002323	0.001311	0.009722	0.0003705	0.04748
Peptoniphilus	0.05441	0	0	0	0	0.0003582	0	0	0.0003705	0.04782
Bosea	0.01667	0.006956	0.007573	0.003786	0	0.0007161	0.0004371	0.001244	0	0.04894
g__Cellulosilyticum	0	0.1218	0.00756	0.02958	0.0003523	0.01183	0.0004371	0.03408	0.002988	0.05137
Epulopiscium	0.05714	0.124	0.008261	0.02084	0.001011	0.005738	0.001467	0.005964	0.002996	0.05444
Commensalibacter	0	0	0.003772	0	0.003761	0.006638	0.004142	0	0.0015	0.05737
norank_f__Rhodospirillaceae	0.02453	0.176	0.05961	0.02426	0.005466	0.008512	0.004882	0.07368	0.01524	0.05868
Blautia	0.03774	0.07829	0.0113	0.007633	0.00204	0.005272	0.001607	0.04368	0.001852	0.05997
unclassified_c__Mollicutes	0	0.001555	0.004511	0.006326	0	0.0004016	0	0	0	0.06136
Curvibacter	0.01275	0.01245	0.0265	0	0	0.0007404	0.0003738	0.007854	0	0.06227
Peptococcus	0	0.0391	0.01358	0	0.001033	0.000797	0.001658	0.002438	0.000741	0.06576
Ruminiclostridium_9	0	0.06573	0.006027	0.003534	0.003406	0.004011	0.0003635	0.01504	0.005572	0.06586
unclassified_f__Caulobacteraceae	0.004638	0.004664	0	0.004745	0	0	0	0.000628	0	0.06723
Ruminococcaceae_UCG-001	0	0.01973	0.003742	0	0.001015	0.001118	0	0.000314	0	0.06807
Ochrobactrum	0	0	0.002273	0	0.004669	0.001074	0.001444	0	0.003002	0.06993
Glutamicibacter	0.1648	0.01577	0.003788	0.001582	0.001032	0.0003813	0.0007841	0.003516	0.001482	0.07051
Enterorhabdus	0	0.08695	0.01662	0.006361	0.002397	0.002506	0.0007841	0.03606	0.002689	0.07071
unclassified_o__Rhodospirillales	0	0.0358	0.006005	0.005822	0.002014	0.001791	0.001311	0.03348	0.005684	0.07238
Plesiomonas	0	0.06281	0.004526	0.007908	0.0007022	0.002173	0.001238	0.007171	0.001852	0.07395
Jeotgalicoccus	0.02482	0	0.006796	0	0.0003499	0	0	0.007327	0.0007593	0.07484
Aureimonas	0.014	0.003887	0	0	0.0006997	0.0015	0.001311	0.001899	0.004446	0.07518
norank_f__Flavobacteriaceae	0	0.02004	0.003772	0	0	0.001875	0	0	0	0.07725
Orbus	0	0	0.0007543	0.0006866	0.01512	0.01678	0.0037	0	0.0149	0.07819
Meiothermus	0.01837	0	0	0.004745	0	0.001142	0	0.0148	0.001207	0.08113
Oligella	0	0.006283	0.004526	0	0.00138	0.0003985	0	0	0	0.08427
norank_o__T2WK15B57	0	0.01856	0	0.003534	0	0	0.0004371	0.009605	0.001111	0.09093
Odoribacter	0	0.01102	0.007543	0	0.0003523	0	0	0.01818	0	0.09306
Akkermansia	0	0.04824	0.07152	0.00206	0.004567	0.007009	0.003734	0.03006	0.01369	0.09372
Parvibacter	0	0.009328	0.004511	0.007068	0	0	0	0.004741	0	0.09697
Methyloglobulus	0	0.01011	0.006818	0.002955	0	0.001075	0	0.02578	0.003714	0.09972
norank_f__Neisseriaceae	0	0.03815	0.001515	0.003534	0	0.0007161	0	0.000431	0	0.1016
Mycoplasma	0	0.01477	0.02192	0	0	0.001791	0	0.0132	0.002314	0.1113
Chryseolinea	0.04906	0	0	0	0	0	0	0	0	0.1118
Taibaiella	0.05392	0	0	0	0	0	0	0	0	0.1118
unclassified_f__Blastocatellaceae__Subgroup_4_	0.05051	0	0	0	0	0	0	0	0	0.1118
unclassified_f__Xanthomonadaceae	0.04346	0	0	0	0	0	0	0	0	0.1118
unclassified_c__Actinobacteria	0.04762	0	0	0	0	0	0	0	0	0.1118
Tropicimonas	0.04265	0	0	0	0	0	0	0	0	0.1118
norank_f__NS11-12_marine_group	0.04024	0	0	0	0	0	0	0	0	0.1118
Promicromonospora	0.03391	0	0	0	0	0	0	0	0	0.1118
unclassified_o__Bacillales	0.03702	0	0	0	0	0	0	0	0	0.1118
Thermoactinomyces	0	0.04007	0	0	0	0	0	0	0	0.1118
norank_f__Nitrosomonadaceae	0.0368	0	0	0	0	0	0	0	0	0.1118
unclassified_f__Clostridiaceae_2	0.04372	0	0	0	0	0	0	0	0	0.1118
norank_c__JG37-AG-4	0.03824	0	0	0	0	0	0	0	0	0.1118
Aquicella	0.04748	0	0	0	0	0	0	0	0	0.1118
Acetobacteroides	0.03541	0	0	0	0	0	0	0	0	0.1118
unclassified_f__Gemmatimonadaceae	0.02597	0	0	0	0	0	0	0	0	0.1118
Edwardsiella	0	0.03109	0	0	0	0	0	0	0	0.1118
Pseudarcicella	0.033	0	0	0	0	0	0	0	0	0.1118
Candidatus_Protochlamydia	0.03247	0	0	0	0	0	0	0	0	0.1118
Bdellovibrio	0.02165	0	0	0	0	0	0	0	0	0.1118
unclassified_f__Pseudonocardiaceae	0.0303	0	0	0	0	0	0	0	0	0.1118
Alicyclobacillus	0	0.03006	0	0	0	0	0	0	0	0.1118
Thalassobius	0.02817	0	0	0	0	0	0	0	0	0.1118
Synechococcus	0.02334	0	0	0	0	0	0	0	0	0.1118
norank_f__Planctomycetaceae	0.02958	0	0	0	0	0	0	0	0	0.1118
Mucilaginibacter	0.02656	0	0	0	0	0	0	0	0	0.1118
Nitrolancea	0.02165	0	0	0	0	0	0	0	0	0.1118
[Clostridium]_innocuum_group	0.01704	0	0	0	0	0	0	0	0	0.1118
Arenimonas	0.01449	0	0	0	0	0	0	0	0	0.1118
Chloronema	0.01779	0	0	0	0	0	0	0	0	0.1118
norank_o__43F-1404R	0.02092	0	0	0	0	0	0	0	0	0.1118
Sneathia	0.01515	0	0	0	0	0	0	0	0	0.1118
norank_p__Armatimonadetes	0.01334	0	0	0	0	0	0	0	0	0.1118
norank_f__JL-ETNP-Y6	0	0.01233	0	0	0	0	0	0	0	0.1118
Leptotrichia	0.01732	0	0	0	0	0	0	0	0	0.1118
Lachnoanaerobaculum	0	0.01618	0	0	0	0	0	0	0	0.1118
Lachnospiraceae_NC2004_group	0	0.01343	0	0	0	0	0	0	0	0.1118
Hymenobacter	0.0163	0	0	0	0	0	0	0	0	0.1118
Sinibacillus	0.0169	0	0	0	0	0	0	0	0	0.1118
norank_f__Hyphomicrobiaceae	0.0126	0	0	0	0	0	0	0	0	0.1118
Oceanobacillus	0.01449	0	0	0	0	0	0	0	0	0.1118
Caproiciproducens	0	0.007706	0	0	0	0	0	0	0	0.1118
norank_f__SJA-28	0	0.01079	0	0	0	0	0	0	0	0.1118
Longilinea	0	0.01079	0	0	0	0	0	0	0	0.1118
Prevotellaceae_YAB2003_group	0	0	0.007543	0	0	0	0	0	0	0.1118
Legionella	0.005772	0	0	0	0	0	0	0	0	0.1118
norank_f__Thermoactinomycetaceae	0.01227	0	0	0	0	0	0	0	0	0.1118
Marinilactibacillus	0.01112	0	0	0	0	0	0	0	0	0.1118
unclassified_f__Solibacteraceae__Subgroup_3_	0	0.009248	0	0	0	0	0	0	0	0.1118
norank_p__Latescibacteria	0	0.01002	0	0	0	0	0	0	0	0.1118
Aquibacillus	0	0	0.009848	0	0	0	0	0	0	0.1118
Kingella	0.007215	0	0	0	0	0	0	0	0	0.1118
Undibacterium	0	0.007112	0	0	0	0	0	0	0	0.1118
unclassified_o__Sphingomonadales	0	0.006996	0	0	0	0	0	0	0	0.1118
Azospirillum	0	0	0	0.01028	0	0	0	0	0	0.1118
Rubrobacter	0.007243	0	0	0	0	0	0	0	0	0.1118
norank_p__Aminicenantes	0	0.006165	0	0	0	0	0	0	0	0.1118
Clostridium_sensu_stricto_12	0.008852	0	0	0	0	0	0	0	0	0.1118
norank_c__SBR2076	0	0.007706	0	0	0	0	0	0	0	0.1118
Candidatus_Brocadia	0	0.006936	0	0	0	0	0	0	0	0.1118
Solirubrobacter	0	0	0.006061	0	0	0	0	0	0	0.1118
norank_o__Subgroup_23	0	0.008477	0	0	0	0	0	0	0	0.1118
Lachnospiraceae_ND3007_group	0	0.006322	0	0	0	0	0	0	0	0.1118
Pediococcus	0	0.007706	0	0	0	0	0	0	0	0.1118
Williamsia	0.005633	0	0	0	0	0	0	0	0	0.1118
unclassified_c__Epsilonproteobacteria	0	0.003887	0	0	0	0	0	0	0	0.1118
Erysipelothrix	0.004446	0	0	0	0	0	0	0	0	0.1118
norank_o__Armatimonadales	0.001443	0	0	0	0	0	0	0	0	0.1118
Agromyces	0.003705	0	0	0	0	0	0	0	0	0.1118
Candidatus_Xiphinematobacter	0	0	0	0.004241	0	0	0	0	0	0.1118
Acidiferrobacter	0	0.004624	0	0	0	0	0	0	0	0.1118
unclassified_p__Planctomycetes	0	0	0.00528	0	0	0	0	0	0	0.1118
Nitrosomonas	0	0.004664	0	0	0	0	0	0	0	0.1118
Atopobium	0	0	0.003772	0	0	0	0	0	0	0.1118
Stenotrophobacter	0	0.001555	0	0	0	0	0	0	0	0.1118
unclassified_f__Microbacteriaceae	0	0.001555	0	0	0	0	0	0	0	0.1118
Syntrophorhabdus	0	0.003853	0	0	0	0	0	0	0	0.1118
Atopostipes	0.004829	0	0	0	0	0	0	0	0	0.1118
unclassified_o__Oceanospirillales	0	0.002371	0	0	0	0	0	0	0	0.1118
unclassified_p__Bacteroidetes	0	0.1204	0.009784	0.006199	0.003457	0.004354	0.002778	0.01154	0.009693	0.1146
norank_f__Methylococcaceae	0	0.005441	0.003778	0	0	0	0	0.000314	0.002223	0.1148
Peptostreptococcus	0	0.01026	0.0007543	0.003954	0	0.0003582	0	0.0003823	0	0.115
Microbacterium	0.6651	0.00386	0.007533	0	0.002768	0.002498	0.001869	0.005024	0.003771	0.1169
Bombella	0	0.03816	0.4686	0.09077	0.008263	0.03676	0.03258	0.04749	0.1077	0.1177
Rickettsia	0	0.0007773	0.001515	0.002164	0.0003304	0.02456	0.005127	0.0008301	0	0.1184
Weissella	0	0.007767	0.002263	0.01011	0.0003523	0	0.0003863	0.01152	0	0.1207
Hafnia-Obesumbacterium	0	0.002332	0	0	0.03218	0.0007161	0.3766	0.3836	0.003553	0.1212
norank_f__Prevotellaceae	0	0.01012	0.01055	0.001414	0.001324	0.002946	0	0.02524	0.002979	0.1222
Lactococcus	0.01334	0	0	0.00285	0	0.001432	0.001071	0.000314	0	0.1284
norank_f__Eubacteriaceae	0	0.01968	0	0	0.001659	0	0.002879	0	0.0015	0.1331
Candidatus_Stoquefichus	0	0.01003	0	0	0.0003523	0.002508	0	0.000314	0	0.1344
unclassified_o__Rhizobiales	0.04546	0.03737	0.03704	0.008073	0.002048	0.004966	0.005119	0.02636	0.003159	0.1371
unclassified_f__Micromonosporaceae	0.05267	0	0	0.0007068	0	0	0	0	0	0.1383
Rhizocola	0.07792	0	0.003788	0	0	0	0	0	0	0.1383
Zoogloea	0.04446	0.001541	0	0	0	0	0	0	0	0.1383
Bryobacter	0.0338	0.006219	0	0	0	0	0	0	0	0.1383
norank_f__DA101_soil_group	0.03175	0	0.01364	0	0	0	0	0	0	0.1383
norank_p__TM6__Dependentiae_	0.02001	0	0.008333	0	0	0	0	0	0	0.1383
RB41	0.01704	0.005441	0	0	0	0	0	0	0	0.1383
Actinomyces	0.01927	0.003109	0	0	0	0	0	0	0	0.1383
norank_f__Chitinophagaceae	0.02495	0	0.0007543	0	0	0	0	0	0	0.1383
norank_f__Lentimicrobiaceae	0.01659	0.006219	0	0	0	0	0	0	0	0.1383
norank_o__SAR324_clade_Marine_group_B_	0	0.008477	0.007576	0	0	0	0	0	0	0.1383
Quadrisphaera	0.01587	0.00158	0	0	0	0	0	0	0	0.1383
Rikenella	0.01482	0	0.004526	0	0	0	0	0	0	0.1383
Capnocytophaga	0.01112	0.00158	0	0	0	0	0	0	0	0.1383
Megamonas	0.007411	0.004664	0	0	0	0	0	0	0	0.1383
Arsenophonus	0.005772	0	0.004526	0	0	0	0	0	0	0.1383
Rhizobacter	0.002886	0	0	0.002827	0	0	0	0	0	0.1383
Trueperella	0	0	0.005303	0.003954	0	0	0	0	0	0.1383
norank_f__YNPFFP1	0	0	0.003772	0.002372	0	0	0	0	0	0.1383
Ruminococcaceae_UCG-009	0	0.0179	0.00903	0.007908	0.0006997	0.001955	0.001164	0.01008	0.001852	0.1386
Anoxybacillus	0.005855	0	0.004545	0.0007068	0	0.0008001	0	0.0007646	0	0.1391
Barnesiella	0	0	0.0128	0	0.0003499	0.001513	0	0.004225	0.0007501	0.1408
[Anaerorhabdus]_furcosa_group	0	0.02324	0.006808	0.0007908	0.0007047	0.003042	0	0.00157	0.001134	0.1438
Chlamydia	0	0.006322	0	0.0007908	0	0.0003582	0	0.002297	0	0.1462
Quinella	0	0.01882	0.008269	0	0.001358	0.001181	0	0.00165	0.001867	0.1468
Dorea	0.008893	0.01963	0.01431	0	0.00034	0.003216	0	0.01549	0.003803	0.1478
norank_o__Obscuribacterales	0.0111	0	0	0	0.0003328	0	0	0.005917	0.0003843	0.1482
unclassified_o__Clostridiales	0.03103	0.116	0.03229	0.003618	0.003085	0.0084	0.004281	0.01361	0.00671	0.1492
Prevotellaceae_Ga6A1_group	0.03319	0.01391	0	0.008446	0.0003523	0	0	0.003171	0.005187	0.1501
Holdemanella	0	0.02486	0.0007469	0	0	0.0003582	0	0.002291	0.0003705	0.1504
Clostridium_sensu_stricto_6	0	0.01701	0.01056	0	0	0.002594	0	0.0003823	0.001111	0.1559
Cetobacterium	0	0.02405	0.0007543	0.004577	0.0003304	0	0.0004371	0.00785	0.0003705	0.1578
Solibacillus	0	0.02017	0.002263	0	0.0006608	0.001433	0	0.001079	0	0.159
Ruminiclostridium_5	0.02092	0.03768	0.006789	0.00212	0.001011	0.00231	0.0004371	0.00582	0.0004023	0.1634
Ruminococcaceae_UCG-004	0	0.03095	0.002263	0	0.0003499	0.003746	0.001596	0.01115	0.002318	0.1635
Parvimonas	0	0.004644	0.006796	0	0	0.001075	0.0004371	0.001256	0.001482	0.1677
unclassified_f__Orbaceae	0	0	0	0.001498	0.001705	0.003459	0	0.1617	0.0164	0.1679
Acetoanaerobium	0.001482	0.003853	0.00528	0	0	0	0	0	0	0.1716
Candidatus_Solibacter	0.005187	0.0007773	0.0007543	0	0	0	0	0	0	0.1716
unclassified_f__Enterobacteriaceae	0.2873	0.04603	0.06124	0.01221	0.5148	0.8236	0.9223	0.2216	0.1857	0.1748
Lachnospiraceae_NK4B4_group	0	0.02633	0.00528	0.0006866	0.0006803	0.001872	0.0007841	0.002826	0.002232	0.1757
Family_XIII_UCG-001	0	0.01257	0.009848	0	0	0.001775	0	0.001287	0.0003705	0.1765
Asteroleplasma	0	0.004664	0.001509	0.004661	0	0	0	0.001884	0.0007548	0.1834
Buttiauxella	0.02736	0.1727	0.4045	0.00876	0.04563	0.01103	0.007489	0.02204	0.008165	0.1844
Candidatus_Soleaferrea	0	0.03174	0.003003	0.00206	0	0.002279	0.0003635	0.000942	0.0003705	0.1922
Lysobacter	0.0377	0	0	0	0.0007022	0.0003582	0	0.000314	0.0003705	0.2147
Gordonibacter	0	0.01027	0.002263	0	0	0	0	0.009035	0	0.2157
unclassified_f__Desulfovibrionaceae	0	0	0	0	0	0.0007404	0	0.007641	0	0.2159
Brochothrix	0	0.006936	0	0	0.0007047	0.001158	0.000347	0	0	0.2402
norank_f__Lachnospiraceae	0.02575	0.1008	0.04373	0.004907	0.003065	0.004491	0.003086	0.06942	0.001131	0.2424
Methylocystis	0	0.02475	0.01286	0	0	0.001473	0.0008006	0.009796	0.008923	0.2447
Erysipelotrichaceae_UCG-003	0.02075	0.0162	0.003772	0	0	0.0003582	0	0.000942	0.0003843	0.2557
Rhodococcus	0.03727	0.0007706	0	0.0006866	0.00034	0.001158	0.001311	0.003448	0	0.2614
Peredibacter	0.01184	0	0.002273	0.001373	0.0003499	0.0006839	0	0.0003941	0	0.2657
Petrimonas	0	0.006219	0.007576	0.003534	0	0	0	0.002021	0	0.2658
unclassified_f__Erythrobacteraceae	0.02888	0	0.001501	0.001373	0	0.001791	0.0003863	0.000862	0.0007608	0.2669
horsej-a03	0	0.004664	0.00829	0	0.0006997	0	0.0004371	0.003401	0.001121	0.2832
Providencia	0	0	0	0	0.02594	0.02271	0.001438	0.0003296	0.002612	0.3017
Acidovorax	0.02722	0.01314	0.0409	0.00206	0.001011	0.001815	0.001998	0.007327	0.001561	0.3101
Ruminococcus_2	0	0.04408	0.02263	0.0006866	0.00102	0.001554	0.001041	0.01411	0.001207	0.3132
Candidatus_Hepatincola	0.04762	0	0	0.0007068	0.0003523	0	0	0	0	0.3139
unclassified_f__Rhodocyclaceae	0.03896	0.01002	0	0	0	0	0	0.000314	0	0.3139
Pseudacidovorax	0.02253	0	0	0.0007068	0	0	0	0.0003296	0	0.3139
norank_f__Xanthobacteraceae	0	0	0.003772	0.006326	0	0.0006839	0	0	0	0.3139
Tyzzerella	0	0.005531	0.003017	0.003534	0	0.001205	0	0	0	0.3277
Proteocatella	0	0.0007773	0.001509	0	0	0	0	0.0006591	0	0.3324
unclassified_f__Synergistaceae	0	0	0.001494	0.001373	0	0.0007161	0	0	0	0.3324
Devosia	0	0.01875	0.005266	0.001477	0.0006728	0.003561	0.0003863	0.004047	0.001536	0.3329
Thermovirga	0	0	0	0	0.0006656	0	0.00121	0	0	0.3342
Sphingopyxis	0.0643	0.002371	0	0.00206	0.00034	0	0.0004371	0.003046	0.001852	0.349
Lachnospiraceae_UCG-006	0.04138	0.005493	0.006789	0.001414	0.00034	0.002005	0	0.01575	0.0004023	0.3501
Friedmanniella	0.02414	0	0	0	0	0	0	0	0.001482	0.3522
Tumebacillus	0.01948	0	0	0	0	0	0	0	0.0003705	0.3522
Porphyromonas	0	0.01399	0	0	0	0.001433	0	0	0	0.3522
Trichococcus	0.01334	0	0	0	0	0	0.000347	0	0	0.3522
norank_o__Xanthomonadales	0	0.007773	0	0	0.00034	0	0	0	0	0.3522
Woodsholea	0	0	0.002263	0	0.00034	0	0	0	0	0.3522
norank_f__Xanthomonadales_Incertae_Sedis	0	0.003083	0	0	0	0	0.0003738	0	0	0.3522
Erysipelatoclostridium	0	0.003109	0	0	0	0	0.001311	0	0	0.3522
Gibbsiella	0	0	0	0	0.004158	0	0	0	0.2471	0.353
Paenochrobactrum	0	0	0	0	0.003237	0	0.001041	0.01164	0.000741	0.3685
Proteus	0.007215	0.01339	0.001509	0	0.002215	0.0003582	0	0.006859	0.000741	0.3703
Herpetosiphon	0	0.002332	0	0	0	0	0	0.005024	0.004107	0.3753
Steroidobacter	0	0.003887	0	0	0.00238	0	0	0	0	0.3823
Aquipuribacter	0.001482	0	0	0	0	0	0	0.00431	0	0.3823
Pleomorphomonas	0	0	0	0.0007068	0	0	0	0.01034	0	0.3823
norank_c__KD4-96	0.08586	0.002332	0	0	0	0	0	0.0007646	0.00113	0.3913
Pyramidobacter	0	0.02168	0.003735	0.007117	0.0006608	0.002499	0.001311	0.003665	0.003734	0.3992
Bradyrhizobium	0.0008048	0.01011	0.01514	0.001477	0.00068	0.0003581	0.000347	0.001835	0.0007593	0.4012
Pantoea	0.0187	0.006276	0.03849	0.002268	0.1499	0.2042	0.02557	0.07411	0.004672	0.4022
Catenisphaera	0	0.003083	0.008298	0.003954	0	0	0	0.001707	0.0003705	0.4219
Oscillospira	0	0.02017	0.005303	0.003163	0	0.001513	0.0008741	0.00226	0.003398	0.4387
Methylophilus	0.002165	0.006322	0.0053	0	0.0003523	0.00247	0	0.00165	0.001143	0.4544
Brachybacterium	0.0134	0.01018	0.0007543	0.00212	0.0003499	0.002184	0.0004371	0.01016	0.006732	0.4581
norank_f__Coriobacteriaceae	0.03139	0.0294	0.0106	0.005223	0.002648	0.004427	0.0007841	0.004343	0.006891	0.4694
Clostridium_sensu_stricto_13	0	0.03567	0.01049	0.0006866	0.001045	0.001115	0.0008006	0.02695	0.01154	0.4713
Serratia	0	0.007779	0.02044	0.009878	0.09606	0.00516	0.1117	0.1795	0.1779	0.4771
Dysgonomonas	0	0.01618	0	0	0.007316	0.002276	0.0008741	0.1403	1.291	0.4823
Empedobacter	0.03943	0.003853	0	0	0.0003523	0	0	0.000862	0	0.4961
norank_f__Acidimicrobiaceae	0.01371	0.003109	0	0	0	0	0	0.000314	0.000741	0.4961
Coriobacteriaceae_UCG-002	0	0.003109	0.00303	0	0	0	0	0.000628	0.0003705	0.4961
Ornithinimicrobium	0.002248	0.003887	0	0	0	0.0003582	0.0008741	0.003454	0.003705	0.5005
CL500-29_marine_group	0.02495	0.0007706	0.001494	0.00212	0.0006827	0	0	0.0008251	0	0.5021
norank_o__Acidimicrobiales	0.01704	0.01927	0	0	0.00034	0.0007161	0.000347	0.01571	0.0003705	0.5034
unclassified_f__Family_XIII	0	0.03481	0.001494	0.0006866	0.0003304	0.0007165	0.000347	0.0003823	0.0003705	0.5082
Duganella	0.004024	0	0	0.0006866	0.00034	0	0	0.0004151	0	0.5149
Lonsdalea	0.005051	0.007876	0.0007543	0	0.00136	0.02078	0	0.005742	0.0007593	0.5161
Ruminococcaceae_UCG-012	0	0.004664	0.0007543	0.004745	0	0.0007165	0	0.000314	0	0.5168
Frateuria	0	0	0.004545	0.005654	0.02163	0.04746	0.09439	0.02745	0.01859	0.5171
norank_f__Anaerolineaceae	0.1691	0.0007706	0.003017	0.003534	0.00238	0	0.001164	0.005104	0.001852	0.5256
norank_f__ODP1230B8.23	0	0.003109	0.003772	0	0	0.0003581	0	0.002198	0	0.535
Paraprevotella	0	0.006219	0.001494	0.003954	0	0	0	0.00157	0.002223	0.5477
Skermanella	0.01853	0	0	0	0	0	0	0.001256	0.0003705	0.5478
unclassified_f__Methylococcaceae	0	0	0.009848	0	0	0	0.0004371	0.000314	0	0.5478
Victivallis	0	0.006219	0	0	0	0.001144	0	0	0.0003797	0.5478
Microcoleus	0	0.006165	0	0	0	0	0	0.001256	0.000741	0.5478
Lawsonia	0	0	0.003735	0	0.0007047	0	0	0.001256	0	0.5478
Slackia	0	0.002332	0	0	0	0.0007165	0	0	0.001111	0.5478
Hyphomicrobium	0	0.0007773	0.001509	0	0	0	0	0.00157	0.001482	0.5732
Truepera	0	0.01399	0.0007543	0	0	0.001205	0	0.005184	0.003705	0.5936
norank_f__MNG7	0	0.007773	0.003017	0	0	0.0007002	0	0.00314	0.001852	0.6195
Moryella	0	0.003109	0.002263	0.004745	0	0.001074	0	0.001022	0.0003705	0.6197
[Eubacterium]_oxidoreducens_group	0	0	0	0	0	0	0	0.01293	0	0.6472
unclassified_f__Christensenellaceae	0	0	0	0	0	0	0	0.01509	0	0.6472
Bombiscardovia	0	0	0	0	0	0	0	0.01595	0	0.6472
Rhizomicrobium	0	0	0	0	0	0	0	0.01034	0	0.6472
unclassified_f__Rikenellaceae	0	0	0	0	0	0	0	0.006896	0	0.6472
unclassified_c__Bacilli	0	0	0	0	0	0	0	0.008189	0	0.6472
unclassified_o__Lactobacillales	0	0	0	0	0	0	0	0.006896	0	0.6472
Thiothrix	0	0	0	0	0	0	0	0.003448	0	0.6472
norank_o__Lineage_IV	0	0	0	0	0	0	0	0.001911	0	0.6472
norank_c__Belgica2005-10-ZG-3	0	0	0	0	0	0	0	0.005603	0	0.6472
norank_f__NS9_marine_group	0	0	0	0	0.00068	0	0	0	0	0.6472
Marinobacter	0	0	0	0	0	0.001432	0	0	0	0.6472
G55	0	0	0	0	0	0.002508	0	0	0	0.6472
Chamaesiphon	0	0	0	0	0	0.002866	0	0	0	0.6472
Conexibacter	0	0	0	0	0	0	0	0	0.001207	0.6472
Zymobacter	0	0	0	0	0	0	0	0	0.001482	0.6472
Vogesella	0	0	0	0	0	0.001075	0	0	0	0.6472
Paludibacter	0	0	0	0	0	0.001074	0	0	0	0.6472
Formivibrio	0	0	0	0	0	0	0	0.000628	0	0.6472
Rosenbergiella	0	0	0.008298	0	0.07421	0	0.002026	0.0004151	0.0004023	0.6945
Pelomonas	0.0007215	0.01542	0.01288	0.001373	0.001013	0.0007565	0.0003738	0.00455	0.0007699	0.6987
Cloacibacterium	0.0007411	0.006219	0.003772	0.001414	0	0.002279	0.0003377	0.03652	0	0.7012
Collinsella	0.0007411	0.006219	0.004526	0.009489	0	0.001075	0	0.000314	0.0007501	0.7023
Defluviitaleaceae_UCG-011	0	0	0.003772	0	0.0003523	0.0003582	0	0	0.000741	0.7131
Camelimonas	0	0	0	0.002372	0.0003523	0	0	0.0003823	0.0003705	0.7131
unclassified_f__Bacillaceae	0.0007215	0.01343	0.001515	0.0006866	0	0	0.0008234	0.0009731	0.000741	0.7404
norank_f__Cyclobacteriaceae	0	0	0	0	0	0	0.0003738	0.009913	0	0.744
unclassified_f__Clostridiaceae_1	0	0	0	0	0	0	0	0.000942	0.000741	0.744
Succinivibrionaceae_UCG-002	0	0.0007773	0.01439	0.0007068	0.0006656	0.0003985	0	0	0.0003705	0.7454
Lachnospiraceae_UCG-010	0	0.01695	0.001509	0	0.0009984	0	0.000347	0.002512	0.000741	0.8489
Nitrospira	0.02092	0.002332	0	0.004947	0.001693	0	0.0004371	0.00785	0.004075	0.8567
Rhodobacter	0.01408	0.01011	0	0	0.0003304	0.0003985	0.0007841	0.002512	0.002593	0.9056
unclassified_o__Rickettsiales	0	0.002332	0.001509	0	0.0006803	0.001606	0.0003635	0.001884	0.001111	0.9558
